# Supplementary material for: Veterinary Chiropractic Treatment as a Measure to Prevent the Occurrence of Spondylosis in Boxers
Source: Vet Sci. 2021 Sep 17;8(9):199. doi: 10.3390/vetsci8090199 (PMC8473340; doi:10.3390/vetsci8090199)
Supplement: Supplementary file 1 [file vetsci-08-00199-s001.zip]

Archive with 1 entries (1 files):
- vetsci-1277109-supplementary.pdf
